# Supplementary material for: The transcriptional response of Pasteurella multocida to three classes of antibiotics
Source: BMC Genomics. 2009 Jul 14;10(Suppl 2):S4. doi: 10.1186/1471-2164-10-S2-S4 (PMC2966327; doi:10.1186/1471-2164-10-S2-S4)
Supplement: Additional file 1 — Significant changes identified in P. multocida gene expression with AMX, CTC and ENR. [file 1471-2164-10-S2-S4-S1.xls]

## Sheet: Table1
Supplemental table 1
GeneID	Product Name	Locus	AMX*	CTC*	ENR*	COG(s)
1243352	cytochrome c biogenesis protein CcmA	ccmA	ns	-0.702657	1.79953	COG4133O
1243353	CcmB	ccmB	ns	-0.453966	1.27296	COG2386O
1243356	cytochrome c-type biogenesis protein CcmE	ccmE	-0.87426	-0.773712	-0.572944	COG2332O
1243357	CcmF	ccmF	-0.731534	ns	-0.435289	COG1138O
1243358	DsbE	dsbE_1	-0.858072	1.5494	-0.605858	COG0526OC
1243359	CcmH	ccmH_1	-0.817949	1.41048	-0.431583	COG3088O
1243360	CcmH	ccmH_2	ns	1.56068	-0.520862	COG4235O
1243361	hypothetical protein PM0014	-	-0.752987	ns	1.16374	COG0346E
1243368	phosphoribosylaminoimidazole synthetase	purM	1.22352	1.34792	1.28753	COG0150F
1243372	NrfC	nrfC	-0.719392	ns	-0.241151	COG0437C
1243373	hypothetical protein PM0026	nrfD	-0.533957	ns	-0.21695	COG3301P
1243374	NrfE	nrfE	-0.444265	1.16111	-0.530859	COG1138O
1243377	NrfF	nrfF_2	-0.443349	ns	-0.474445	COG4235O
1243378	hypothetical protein PM0031	-	-0.642784	-0.907883	-0.670504	COG2081R
1243390	glutamate dehydrogenase	gdhA	-0.523426	-0.745656	1.26455	COG0334E
1243391	hypothetical protein PM0044	-	-0.676856	-0.776827	1.58346	COG2095U
1243392	hypothetical protein PM0045	-	-0.70049	ns	1.60454	COG4623M
1243409	hypothetical protein PM0062	lepB	ns	-0.626599	1.50301	COG0681U
1243416	6-phosphofructokinase	pfkA	-0.696531	-0.879273	-0.593212	COG0205G
1243422	PflB	pflB	ns	ns	-0.478052	COG1882C
1243438	hypothetical protein PM0091	-	-0.599041	ns	ns	COG1115E
1243457	hypothetical protein PM0110	-	-0.579947	-0.745087	-0.809888	-
1243458	hypothetical protein PM0111	-	-0.773848	ns	1.19652	-
1243464	HflK	hflK	-0.743415	ns	1.39145	COG0330O
1243465	hypothetical protein PM0118	hflC	ns	ns	1.87007	COG0330O
1243467	hypothetical protein PM0120	pmbA	ns	1.22024	1.24835	COG0312R
1243470	arginine transporter ATP-binding subunit	artP	ns	ns	2.76959	COG4161E
1243471	hypothetical protein PM0124	artI	ns	-0.70781	3.17389	COG0834ET
1243472	arginine transporter permease subunit ArtQ	artQ	-0.79199	-0.560848	1.6231	COG4215E
1243473	arginine transporter permease subunit ArtM	artM	-0.745782	-0.434252	1.62514	COG4160E
1243474	hypothetical protein PM0127	-	-0.510298	-0.831599	-0.656751	-
1243475	iron-dicitrate transporter ATP-binding subunit	fecE	-0.686552	ns	-0.586492	COG1120PH
1243477	iron-dicitrate transporter permease subunit	fecC	-0.791365	ns	-0.545336	COG0609P
1243487	UDP-N-acetylmuramoyl-L-alanyl-D-glutamate synthetase	murD	ns	1.19431	ns	COG0771M
1243488	hypothetical protein PM0141	ftsW	-0.671007	-0.641131	ns	COG0772D
1243491	D-alanine--D-alanine ligase	ddl	-0.870811	-0.878916	-0.91055	COG1181M
1243501	ribose ABC transporter permease protein	rbsC	-0.796155	-0.83247	-0.412021	COG1172G
1243502	D-ribose transporter ATP binding protein	rbsA_1	-0.750839	-0.553028	-0.351128	COG1129G
1243504	hypothetical protein PM0157	-	-0.764963	-0.60825	-0.619063	-
1243518	hypothetical protein PM0171	-	ns	1.15555	ns	COG1137R
1243521	hypothetical protein PM0174	-	-0.718733	-0.781977	1.35226	COG1127Q
1243527	UDP-N-acetylglucosamine 1-carboxyvinyltransferase	murZ	-0.858603	ns	1.16157	COG0766M
1243536	lysyl-tRNA synthetase	lysS	-0.792058	-0.781234	1.30503	COG1190J
1243539	hypothetical protein PM0192	recJ	-0.76775	-0.788436	1.24141	COG0608L
1243542	leucyl aminopeptidase	pepA	-0.802522	ns	1.51018	COG0260E
1243544	hypothetical protein PM0197	-	-0.803639	ns	1.32738	COG0795R
1243545	fumarate reductase subunit D	frdD	-0.590709	ns	-0.233247	COG3080C
1243547	fumarate reductase iron-sulfur subunit	frdB	-0.776908	ns	-0.430621	COG0479C
1243562	YgiY	ygiY	-0.849905	-0.898081	-0.64079	COG0642T
1243567	50S ribosomal protein L31 type B	rpmE2	-0.587646	ns	1.83886	COG0254J
1243569	bifunctional phosphoribosylaminoimidazolecarboxamide formyltransferase/IMP cyclohydrolase	purH	-0.652689	-0.762508	ns	COG0138F
1243570	DcaA	dcaA	-0.605776	-0.567788	-0.812057	COG2194R
1243573	preprotein translocase subunit SecF	secF	-0.828106	-0.589662	-0.881332	COG0341U
1243574	preprotein translocase subunit SecD	secD	ns	-0.742238	ns	COG0342U
1243576	queuine tRNA-ribosyltransferase	tgt	ns	ns	2.29367	COG0343J
1243590	hypothetical protein PM0243	-	-0.792138	1.45645	1.50541	COG0739M
1243591	ribose-phosphate pyrophosphokinase	prsA	-0.905619	-0.98522	-0.741274	COG0462FE
1243595	hypothetical protein PM0248	-	-0.984558	-0.861999	1.20179	COG3103T
1243602	hypothetical protein PM0255	ftsK	-0.730638	-0.788574	-0.899102	COG1674D
1243607	PotD	potD_1	ns	ns	3.28171	COG0687E
1243614	hypothetical protein PM0267	-	-0.536975	-0.691671	ns	COG2995S
1243616	carboxy-terminal protease	prc	-0.690758	ns	1.65526	COG0793M
1243619	hypothetical protein PM0272	-	-0.605001	-0.693067	-0.58745	COG0491R
1243625	hypothetical protein PM0278	sucB	1.1503	1.2166	-0.768856	COG0508C
1243628	hypothetical protein PM0281	sucD	-0.91332	1.19889	ns	COG0074C
1243629	hypothetical protein PM0282	-	-0.625769	ns	1.18586	COG0178L, COG0488R, COG1131V, COG3910R
1243635	hypothetical protein PM0288	lldD	-0.80912	-0.857582	-0.691647	COG1304C
1243650	methionyl-tRNA synthetase	metG	-0.858074	ns	1.57092	COG0073R, COG0143J
1243651	23S rRNA m(2)G2445 methyltransferase	-	-0.863556	1.203	1.48905	COG0116L, COG1092R
1243657	hypothetical protein PM0310	-	-0.488491	-0.703477	-0.874852	-
1243673	hypothetical protein PM0326	-	-0.6896	-0.720614	-0.937938	COG0741M
1243676	intracellular septation protein A	-	-0.748455	-0.727276	1.23814	COG2917D
1243679	hypothetical protein PM0332	recN	ns	ns	11.5351	COG0497L
1243682	hypothetical protein PM0335	-	ns	-0.732628	1.9863	COG1823R
1243683	hypothetical protein PM0336	-	ns	1.61895	-0.541123	COG1629P
1243686	3-oxoacyl-(acyl carrier protein) synthase I	fabB	-0.879364	-0.870372	ns	COG0304IQ
1243690	hypothetical protein PM0343	tldD	ns	1.40959	1.74467	COG0312R
1243691	bifunctional N-succinyldiaminopimelate-aminotransferase/acetylornithine transaminase protein	argD	-0.585324	-0.534257	1.61779	COG4992E
1243705	potassium efflux protein KefA	-	-0.686871	-0.708584	ns	COG3264M
1243708	hypothetical protein PM0361	-	-0.897429	-0.844596	-0.756946	COG0730R
1243712	hypothetical protein PM0365	nhaP	-0.496065	-0.671731	-0.830208	COG0025P
1243719	hypothetical protein PM0372	-	ns	ns	2.5885	COG1748E
1243726	hypothetical protein PM0379	bioB	ns	1.34918	1.15676	COG0502H
1243731	electron transport complex protein RnfD	rnfD	1.18376	-0.775313	ns	COG4658C
1243748	hypothetical protein PM0401	-	-0.697358	ns	-0.636659	COG2920P
1243750	HpkR	hpkR	-0.439585	-0.502777	-0.606013	COG0583K
1243758	DNA-dependent helicase II	uvrD	ns	ns	4.25756	COG0210L
1243765	Ner	ner	-0.502076	-0.539442	-0.652522	COG3423K
1243770	hypothetical protein PM0423	-	-0.744996	-0.70004	-0.807498	COG1687E
1243774	hypothetical protein PM0427	-	-0.569245	-0.650664	-0.665877	COG2215R
1243775	hypothetical protein PM0428	-	-0.545013	-0.765791	ns	COG0530P
1243779	PhoB	phoB	-0.500906	-0.619557	-0.638468	COG0745TK
1243785	hypothetical protein PM0438	ftsH	-0.941291	-0.803688	1.12608	COG0465O
1243787	MrsA	mrsA	ns	ns	-0.641728	COG1109G
1243791	hypothetical protein PM0444	-	-0.68458	ns	-0.802818	COG3100S
1243792	hypothetical protein PM0445	-	-0.471896	-0.743068	-0.694833	-
1243794	ResA	resA	-0.599298	-0.648073	-0.612505	COG0526OC
1243796	hypothetical protein PM0449	-	-0.511021	-0.59325	-0.588442	COG0577V
1243797	hypothetical protein PM0450	-	-0.371659	-0.658287	-0.402349	COG0577V
1243798	hypothetical protein PM0451	-	-0.610104	1.09215	-0.439085	COG3350S, COG4393S
1243811	hypothetical protein PM0464	-	-0.601766	-0.7136	ns	COG3765M
1243814	DNA polymerase IV	dinP	-0.756512	-0.829137	1.8342	COG0389L
1243816	hypothetical protein PM0469	-	-0.730694	ns	ns	COG3101S
1243827	hypothetical protein PM0480	-	-0.880707	1.27373	-0.832553	COG3140S
1243834	hypothetical protein PM0487	-	-0.541666	-0.55474	-0.673383	-
1243835	hypothetical protein PM0488	-	-0.531733	-0.608194	-0.722314	-
1243836	hypothetical protein PM0489	-	-0.697609	ns	-0.832574	-
1243839	hypothetical protein PM0492	-	-0.553796	-0.641066	-0.740175	COG0538C
1243840	hypothetical protein PM0493	-	-0.633439	-0.548531	-0.672129	-
1243841	hypothetical protein PM0494	-	-0.597335	-0.742512	-0.69369	-
1243842	hypothetical protein PM0495	-	-0.642954	-0.682978	-0.814687	-
1243843	hypothetical protein PM0496	-	-0.619771	-0.658677	-0.785559	-
1243844	hypothetical protein PM0497	-	-0.61027	-0.660556	-0.707155	-
1243845	hypothetical protein PM0498	-	-0.703063	-0.675207	-0.756777	-
1243846	hypothetical protein PM0499	-	-0.637067	-0.64101	-0.791831	-
1243847	hypothetical protein PM0500	-	-0.50015	-0.566135	-0.692125	-
1243848	hypothetical protein PM0501	-	-0.53572	-0.552412	-0.71201	-
1243849	hypothetical protein PM0502	-	-0.524617	-0.761771	-0.652183	-
1243850	hypothetical protein PM0503	-	-0.770448	1.31028	-0.54939	-
1243860	hypothetical protein PM0513	-	1.27757	ns	-0.764395	COG2951M
1243871	hypothetical protein PM0524	-	-0.801484	ns	-0.523462	COG1778R
1243877	hypothetical protein PM0530	-	-0.548667	-0.475389	-0.559256	COG0454KR
1243878	hypothetical protein PM0531	-	-0.745838	-0.745155	-0.643716	COG0467T
1243882	thiamine biosynthesis protein ThiI	thiI	-0.744663	1.23241	1.95552	COG0301H, COG0607P
1243884	putative sulfite oxidase subunit YedY	-	-0.533201	-0.64338	-0.747363	COG2041R
1243886	hypothetical protein PM0539	-	-0.533014	-0.879595	-0.716234	COG2983S
1243888	glycogen branching enzyme	glgB	-0.615425	ns	-0.237448	COG0296G
1243889	Glgx	glgx	-0.88761	1.75884	-0.377152	COG1523G
1243890	glucose-1-phosphate adenylyltransferase	glgC	-0.828342	1.09122	-0.789508	COG0448G
1243893	phosphoenolpyruvate carboxylase	ppc	-0.684342	ns	-0.305106	COG2352C
1243907	hypothetical protein PM0560	-	-0.612169	-0.64353	-0.90207	COG4591M
1243912	cytosine deaminase	-	-0.799645	-0.569281	-0.650047	COG0402FR
1243923	HemR	hemR	-0.553785	-0.778357	-0.614663	COG1629P
1243924	tryptophan synthase subunit alpha	trpA	-0.624321	-0.59043	-0.804667	COG0159E
1243927	bifunctional indole-3-glycerol phosphate synthase/phosphoribosylanthranilate isomerase	trpC	-0.549523	-0.540004	-0.646118	COG0134E, COG0135E
1243929	hypothetical protein PM0582	-	-0.583174	-0.566791	-0.612028	-
1243930	anthranilate synthase component II	trpG_1	-0.53053	-0.529795	-0.666263	COG0512EH
1243935	hypothetical protein PM0588	putP_2	-0.523763	-0.529726	-0.688805	COG0591ER
1243936	bifunctional proline dehydrogenase/pyrroline-5-carboxylate dehydrogenase	putA	-0.615678	-0.814312	-0.676261	COG0506E, COG4230C
1243937	hypothetical protein PM0590	-	-0.948786	-0.90093	-0.619676	-
1243938	hypothetical protein PM0591	-	-0.688589	1.07515	-0.732812	COG1357S
1243942	hypothetical protein PM0595	-	-0.653655	-0.635389	-0.737563	COG1479S
1243945	hypothetical protein PM0598	-	-0.612811	-0.741476	-0.62457	COG3119P
1243947	hypothetical protein PM0600	-	-0.569923	-0.822217	-0.516742	COG0641R
1243957	hypothetical protein PM0610	-	-0.901484	-0.948366	-0.9107	COG0697GER
1243961	hypothetical protein PM0614	-	-0.778727	ns	-0.445228	-
1243963	hypothetical protein PM0616	-	-0.747848	-0.949128	-0.813451	COG0613R
1243966	phosphoribosylaminoimidazole carboxylase catalytic subunit	purE	-0.640035	ns	-0.690614	COG0041F
1243967	phosphoribosylaminoimidazole carboxylase ATPase subunit	purK	-0.678923	-0.649994	-0.658764	COG0026F
1243973	hypothetical protein PM0626	-	-0.80785	1.2925	ns	COG0391S
1243974	hypothetical protein PM0627	-	-0.559511	-0.767301	-0.528928	COG0791M
1243983	acetyl-CoA carboxylase subunit beta	accD	-0.850173	ns	1.31511	COG0777I
1243987	hypothetical protein PM0640	-	-0.723429	1.1676	1.25624	COG0586S
1243990	asparaginyl-tRNA synthetase	asnC	-0.752763	-0.853307	1.56972	COG0017J
1243991	PonC	ponC	-0.553866	-0.564512	-0.615141	COG4953M
1244001	hypothetical protein PM0654	-	-0.508894	-0.539005	-0.654018	-
1244010	hypothetical protein PM0663	-	-0.591277	-0.633732	-0.586645	COG4409G
1244011	bifunctional chorismate mutase/prephenate dehydrogenase	tyrA	-0.858366	-0.798574	2.2063	COG0287E, COG1605E
1244012	phospho-2-dehydro-3-deoxyheptonate aldolase	aroF	ns	ns	3.0372	COG0722E
1244015	fumarate/nitrate reduction transcriptional regulator	fnr	ns	1.48617	1.43268	COG0664T
1244020	hypothetical protein PM0673	-	-0.62963	-0.814437	-0.47056	COG0188L
1244023	PdpB	pdpB	ns	1.36913	1.62099	COG0671I
1244027	PrlC	prlC	ns	-0.81228	1.8628	COG0339E
1244028	hypothetical protein PM0681	-	-0.893493	-0.766004	ns	COG1914P
1244033	hypothetical protein PM0686	-	-0.542542	-0.674031	-0.583955	COG0500QR
1244039	acetyl-CoA synthetase	acsA	-0.50175	-0.487141	-0.665756	COG0365I
1244048	amidophosphoribosyltransferase	purF	-0.789376	1.05835	-0.838199	COG0034F
1244049	hypothetical protein PM0702	cvpA	-0.811193	-0.794474	1.10148	COG1286R
1244054	long-chain-fatty-acid--CoA ligase	fadD_1	ns	ns	1.74926	COG0318IQ
1244055	hypothetical protein PM0708	-	ns	ns	2.33284	COG3065M
1244057	Dnt	dnt	-0.770923	-0.810283	1.84128	COG1199KL
1244062	transcription elongation factor GreA	greA	-0.582847	ns	ns	COG0782K
1244064	ribonucleotide-diphosphate reductase subunit alpha	nrdA	-0.937226	-0.861433	1.61268	COG0209F
1244065	hypothetical protein PM0718	-	-0.731132	-0.50533	2.17343	COG0733R
1244066	ribonucleotide-diphosphate reductase subunit beta	nrdB	ns	ns	1.68996	COG0208F
1244067	hypothetical protein PM0720	-	-0.62722	-0.583936	1.6886	COG0633C
1244068	TtrA	ttrA	-0.843067	1.33694	-0.0861919	COG0243C
1244069	TtrC	ttrC	ns	ns	-0.189604	-
1244070	TTRB	ttrB	ns	ns	-0.328725	COG0437C
1244071	TtrS	ttrS	-0.718184	1.16929	-0.795461	COG0642T
1244077	transcription antitermination protein NusB	nusB	ns	ns	1.46736	COG0781K
1244078	riboflavin synthase subunit beta	ribH	1.26782	1.32526	2.12182	COG0054H
1244083	hypothetical protein PM0736	DnaK	ns	-0.740836	1.49724	COG0443O
1244085	hypothetical protein PM0738	metC_1	-0.845148	-0.823962	1.35136	COG2873E
1244086	hypothetical protein PM0739	-	-0.747982	-0.752166	1.49111	-
1244087	hypothetical protein PM0740	dnaJ	-0.741565	-0.790127	1.29439	COG0484O
1244088	hypothetical protein PM0741	-	ns	1.53724	-0.494039	COG1629P
1244089	molybdate transporter ATP-binding protein	modC	-0.545436	-0.562205	-0.589824	COG4148P
1244090	molybdate ABC transporter permease protein	modB	-0.769329	-0.689819	ns	COG4149P
1244101	sugar fermentation stimulation protein A	sfsA	-0.586765	-0.830774	-0.78259	COG1489R
1244112	hypothetical protein PM0765	-	-0.427353	-0.568697	-0.549235	COG1762GT
1244114	hypothetical protein PM0767	-	-0.628957	-0.706649	-0.379776	-
1244115	hypothetical protein PM0768	-	-0.591377	-0.582279	-0.669396	-
1244119	PhyB	phyB	ns	-0.842014	1.41327	COG3562M
1244120	PhyA	phyA	-0.80159	-0.710225	1.71429	COG3563M
1244121	HyaE	hyaE	-0.641254	-0.907909	1.26658	-
1244122	hypothetical protein PM0775	-	1.84326	ns	3.21418	COG0463M
1244128	HexA	hexA	-0.737521	-0.687278	-0.733437	COG1134GM
1244130	hypothetical protein PM0783	-	-0.884975	1.10799	-0.885036	COG1512R
1244133	hypothetical protein PM0786	-	-0.825497	-0.745303	ns	COG2885M
1244135	hypothetical protein PM0788	-	-0.853764	ns	-0.642576	COG2050Q
1244141	cystathionine beta-lyase	metC_2	-0.669671	ns	ns	COG0626E
1244143	translation initiation factor Sui1	-	ns	1.08352	-0.751905	COG0023J
1244147	HimD	himD	-0.779387	-0.740492	-0.849753	COG0776L
1244148	30S ribosomal protein S1	rpsA	-0.883601	-0.718724	ns	COG0539J
1244149	cytidylate kinase	cmk	-0.850069	-0.890663	1.25648	COG0283F
1244150	hypothetical protein PM0803	-	-0.621135	ns	-0.396084	COG1629P
1244151	hypothetical protein PM0804	pqqL	-0.666182	-0.70033	-0.644813	COG0612R
1244153	ornithine decarboxylase	speF	-0.525396	-0.762027	-0.53024	COG1982E
1244154	putrescine transporter	potE	-0.555937	-0.661179	-0.548137	COG0531E
1244156	hypothetical protein PM0809	-	-0.705879	1.10434	ns	COG2990S
1244160	argininosuccinate synthase	argG	ns	ns	1.97984	COG0137E
1244171	hypothetical protein PM0824	-	-0.797345	ns	-0.809338	COG0464O
1244175	N-acetylglutamate synthase	argA	-0.576636	-0.627546	ns	COG0548E, COG1246E
1244178	OmpH	ompH_3	-0.741918	-0.919558	-0.795184	COG3203M
1244179	mannose-specific PTS system protein IID	ptnD	-0.784377	ns	-0.595598	COG3716G
1244180	PtnC	ptnC	-0.766068	-0.86208	-0.618413	COG3715G
1244181	hypothetical protein PM0834	-	-0.828129	1.10129	-0.654946	COG2893G, COG3444G
1244182	hypothetical protein PM0835	-	-0.60068	-0.706129	-0.500195	COG0477GEPR
1244195	hypothetical protein PM0848	tadB	-0.507631	ns	ns	COG4965U
1244201	hypothetical protein PM0854	-	-0.698151	ns	-0.531375	COG4960OU
1244213	homoserine O-acetyltransferase	metX	-0.669088	-0.632583	-0.483965	COG2021E
1244218	hypothetical protein PM0871	-	-0.781384	-0.833451	-0.925314	COG1757C
1244225	deoxyguanosinetriphosphate triphosphohydrolase-like protein	-	ns	1.22021	-0.811462	COG0232F
1244227	hypothetical protein PM0880	-	-0.688707	ns	-0.854321	COG1380R
1244229	hypothetical protein PM0882	nifS_2	-0.833081	-0.793117	-0.749853	COG0520E
1244233	hypothetical protein PM0886	-	-0.696139	-0.843686	-0.891392	COG3381R
1244237	putative molybdenum transport ATP-binding protein ModF	modF	-0.624558	-0.630234	ns	COG1119P
1244239	ImpA	impA	-0.518831	-0.530703	4.55332	COG1974KT
1244240	dihydrolipoamide dehydrogenase	lpdA	-0.933762	-0.900104	-0.778951	COG1249C
1244242	pyruvate dehydrogenase subunit E1	aceE	-0.905407	-0.873519	1.12204	COG2609C
1244244	phosphoenolpyruvate-protein phosphotransferase	ptsI	-0.76673	-0.818036	-0.710234	COG1080G
1244246	ribosome-associated GTPase	-	-0.671622	1.2093	ns	COG1162R
1244267	hypothetical protein PM0920	spoT	-0.917775	-0.79629	1.05293	COG0317TK
1244274	hypothetical protein PM0927	-	-0.584966	-0.737778	ns	COG1179H
1244275	murein transglycosylase A	mltA	-0.85321	ns	1.7433	COG2821M
1244276	hypothetical protein PM0929	-	-0.847168	-0.930948	1.35997	COG0773M
1244281	hypothetical protein PM0934	-	-0.908224	ns	1.39473	-
1244282	hypothetical protein PM0935	-	ns	-0.88097	1.41506	COG2860S
1244285	adenylosuccinate synthetase	purA	-0.895474	ns	1.36108	COG0104F
1244294	keto-hydroxyglutarate-aldolase/keto-deoxy-phosphogluconate aldolase	eda	-0.463501	-0.619537	-0.419806	COG0800G
1244295	putative sulfate transporter YchM	-	-0.626528	ns	-0.52539	COG0659P
1244305	16S ribosomal RNA m2G1207 methyltransferase	rsmC	-0.849274	ns	1.24999	COG2813J
1244312	hypothetical protein PM0965	-	-0.610372	-0.678044	-0.767632	-
1244317	hypothetical protein PM0970	tolQ	-0.903415	1.09805	-0.921724	COG0811U
1244322	hypothetical protein PM0975	-	-0.613801	-0.805844	-0.612488	-
1244323	Holliday junction DNA helicase B	ruvB	ns	-0.778862	2.36783	COG2255L
1244324	Holliday junction DNA helicase motor protein	ruvA	ns	ns	3.38598	COG0632L
1244330	aspartyl-tRNA synthetase	aspS	-0.742972	ns	1.04032	COG0173J
1244338	Rne	rne	-0.880328	-0.831167	1.17489	COG1530J
1244344	hypothetical protein PM0997	-	1.12686	-0.798592	1.94892	COG0845M
1244347	hypothetical protein PM1000	-	-0.533479	-0.852786	-0.477549	COG4409G
1244348	hypothetical protein PM1001	-	-0.635574	1.13673	1.46031	COG0621J
1244353	hypothetical protein PM1006	-	-0.590794	-0.579665	-0.70478	COG0438M
1244367	hypothetical protein PM1020	-	-0.954104	-0.826311	1.15987	COG0494LR
1244369	succinyl-diaminopimelate desuccinylase	dapE	ns	-0.723305	1.22782	COG0624E
1244371	heat shock protein 90	htpG	-0.718899	-0.707927	1.92077	COG0326O
1244373	hypothetical protein PM1026	sprT	-0.665683	-0.643905	-0.954965	COG3091S
1244374	S-adenosylmethionine synthetase	metX	ns	-0.857031	2.10922	COG0192H
1244380	hypothetical protein PM1033	-	-0.711649	-0.800226	-0.885435	COG4535P
1244388	hypothetical protein PM1041	mfd	-0.80569	-0.583193	2.48467	COG1197LK
1244389	hypothetical protein PM1042	-	ns	-0.648934	2.10138	COG2194R
1244392	putative metalloprotease	-	-0.886281	-0.872676	1.07186	COG0319R
1244413	hypothetical protein PM1066	-	-0.929377	ns	-0.788859	COG0861P
1244416	hypothetical protein PM1069	-	-0.938698	ns	1.4658	COG2067I
1244420	hypothetical protein PM1073	-	-0.454885	-0.61803	-0.782032	-
1244425	hypothetical protein PM1078	-	ns	1.16546	1.78158	COG4558P
1244433	DNA-binding protein Fis	fis	ns	ns	1.41495	COG2901KL
1244436	sodium/panthothenate symporter	panF	ns	-0.706673	1.46903	COG4145H
1244439	acetyl-CoA carboxylase biotin carboxyl carrier protein subunit	accB	-0.912317	ns	1.48794	COG0511I
1244459	DeaD	deaD	-0.781513	-0.722788	-0.669815	COG0513LKJ
1244465	N-acetyl-gamma-glutamyl-phosphate reductase	argC	-0.699179	-0.5517	2.36719	COG0002E
1244472	hypothetical protein PM1125	-	-0.578602	-0.653548	-0.657479	COG3512S
1244476	hypothetical protein PM1129	-	-0.568608	-0.560363	-0.666969	COG3036S
1244480	hypothetical protein PM1133	-	-0.88538	-0.714981	1.1195	COG1956T
1244485	hypothetical protein PM1138	-	-0.581271	-0.580367	-0.70076	COG0438M
1244494	hypothetical protein PM1147	-	-0.418703	-0.541276	-0.495152	COG1120PH
1244499	DNA repair protein RadC	radC	-0.515607	-0.600954	-0.65228	COG2003L
1244500	bifunctional phosphopantothenoylcysteine decarboxylase/phosphopantothenate synthase	dfp	ns	ns	1.56298	COG0452H
1244501	deoxyuridine 5'-triphosphate nucleotidohydrolase	dut	ns	-0.821284	1.57303	COG0756F
1244507	DNA polymerase III subunit beta	dnaN	ns	ns	1.40509	COG0592L
1244512	putative inner membrane protein translocase component YidC	yidC	-0.825612	-0.810129	1.25563	COG0706U
1244513	tRNA modification GTPase TrmE	trmE	-0.758507	-0.915924	1.1565	COG0486R
1244516	1,4-dihydroxy-2-naphthoate octaprenyltransferase	menA	-0.621659	ns	ns	COG1575H
1244520	hypothetical protein PM1173	-	-0.872615	-0.797259	1.26372	COG1217T
1244524	50S ribosomal protein L9	rplI	ns	-0.82444	1.74166	COG0359J
1244525	30S ribosomal protein S18	rpsR	ns	-0.736541	1.62288	COG0238J
1244526	primosomal replication protein N	priB	ns	ns	1.67261	COG2965L
1244528	LexA repressor	lexA	ns	1.60045	9.86533	COG1974KT
1244532	hypothetical protein PM1185	-	-0.946684	-0.97797	1.3647	COG4536P
1244548	hypothetical protein PM1201	-	-0.586265	-0.686708	ns	-
1244551	imidazole glycerol phosphate synthase subunit HisF	hisF	-0.624399	-0.808233	ns	COG0107E
1244557	diadenosine tetraphosphatase	apaH	-0.662944	-0.834052	ns	COG0639T
1244561	leucyl-tRNA synthetase	leuS	ns	-0.755931	1.3271	COG0495J
1244563	DNA polymerase III subunit delta	holA	ns	-0.881898	1.3775	COG1466L
1244566	preprotein translocase subunit SecA	secA	ns	ns	1.73547	COG0653U
1244579	pyridoxine biosynthesis protein	-	ns	ns	3.29508	COG0214H
1244580	hypothetical protein PM1233	-	-0.507749	-0.645458	2.45859	COG0311H
1244582	glutathione reductase	gor	ns	-0.799102	1.38849	COG1249C
1244583	thymidine kinase	tdk	ns	ns	1.52196	COG1435F
1244584	hypothetical protein PM1237	-	-0.849891	ns	1.38056	-
1244599	hypothetical protein PM1252	-	-0.622496	ns	-0.514874	COG1638G
1244609	hydroxyethylthiazole kinase	thiM	-0.675826	-0.64038	-0.577247	COG2145H
1244611	hypothetical protein PM1264	-	-0.778942	-0.569828	ns	COG0819K
1244613	hypothetical protein PM1266	-	-0.457086	-0.531841	-0.694391	COG1116P
1244624	hypothetical protein PM1277	-	-0.483112	-0.665484	-0.599005	COG1879G
1244629	hypothetical protein PM1282	-	-0.47967	-0.553755	ns	COG1629P
1244631	ketol-acid reductoisomerase	ilvC	-0.317323	-0.598003	-0.411394	COG0059EH
1244634	alanyl-tRNA synthetase	alaS	-0.915558	ns	1.35704	COG0013J
1244636	hypothetical protein PM1289	galU	-0.822563	-0.902355	1.12974	COG1210M
1244637	transcriptional repressor protein MetJ	metJ	-0.53333	-0.742542	-0.796603	COG3060KE
1244642	hypothetical protein PM1295	-	-0.400324	-0.430951	-0.590703	-
1244643	16S rRNA-processing protein	rimM	-0.812805	-0.734408	ns	COG0806J
1244644	tRNA (guanine-N(1)-)-methyltransferase	trmD	-0.917092	-0.814109	1.08546	COG0336J
1244645	50S ribosomal protein L19	rplS	-0.903897	-0.741069	1.07627	COG0335J
1244647	hypothetical protein PM1300	-	-0.590888	ns	-0.227249	COG1473R
1244652	3-deoxy-D-manno-octulosonic-acid transferase	kdtA	-0.7087	ns	1.23119	COG1519M
1244659	hypothetical protein PM1312	-	-0.5607	-0.68488	-0.311093	COG0454KR
1244664	tRNA (guanine-N(7))-methyltransferase	trmB	-0.820432	1.25652	1.6051	COG0220R
1244666	MutY	mutY	-0.682157	-0.855696	1.17173	COG1194L
1244667	hypothetical protein PM1320	-	ns	1.4747	2.09319	COG2924CO
1244668	murein transglycosylase C	mltC	ns	ns	1.69495	COG0741M
1244669	TcmP	tcmP	-0.477476	-0.570984	-0.701885	COG3315Q
1244671	hypothetical protein PM1324	-	-0.609723	1.27501	1.34556	COG0271T
1244674	RbsC	rbsC_3	-0.556747	-0.744604	-0.397025	COG1172G
1244678	Na(+)-translocating NADH-quinone reductase subunit D	-	ns	-0.734441	1.25984	COG1347C
1244679	Na(+)-translocating NADH-quinone reductase subunit E	nqrE	-0.88033	-0.676077	1.15372	COG2209C
1244687	UhpA	uhpA	-0.48689	-0.792699	-0.868702	COG2197TK
1244697	hypothetical protein PM1350	-	-0.789619	-0.789031	1.50887	COG2964S
1244701	30S ribosomal protein S12	rpsL	ns	ns	1.55326	COG0048J
1244702	30S ribosomal protein S7	rpS7	1.10651	-0.931314	1.69335	COG0049J
1244703	elongation factor G	fusA	-0.916973	-0.807584	1.31369	COG0480J
1244704	elongation factor Tu	tuf	ns	-0.889381	1.22096	COG0050J
1244717	prolyl-tRNA synthetase	proS	-0.745712	ns	1.41309	COG0442J
1244718	hypothetical protein PM1371	-	-0.7877	-0.856828	1.78327	COG1070G
1244720	hypothetical protein PM1373	fbaA	ns	ns	2.04518	COG0191G
1244721	hypothetical protein PM1374	-	ns	ns	1.79731	COG3822R
1244722	fructokinase	-	ns	1.13577	1.75066	COG1940KG
1244725	hypothetical protein PM1378	-	ns	-0.590203	1.25723	COG4158R
1244729	arginine decarboxylase	speA	ns	-0.849415	1.46506	COG1166E
1244731	PotD	potD_3	-0.794583	ns	1.57349	COG0687E
1244736	50S ribosomal protein L17	rplQ	-0.91718	-0.619833	1.07917	COG0203J
1244737	DNA-directed RNA polymerase subunit alpha	rpoA	ns	-0.771061	1.27491	COG0202K
1244738	30S ribosomal protein S4	rpsD	ns	-0.821029	1.2913	COG0522J
1244739	30S ribosomal protein S11	rpS11	-0.94709	-0.78416	1.09958	COG0100J
1244740	30S ribosomal protein S13	rpsM	-0.892683	-0.771692	1.31434	COG0099J
1244741	50S ribosomal protein L36	rpmJ	ns	-0.819339	1.4417	COG0257J
1244742	preprotein translocase subunit SecY	secY	ns	-0.933536	1.28407	COG0201U
1244743	50S ribosomal protein L15	rplO	-0.901217	-0.756996	1.14836	COG0200J
1244744	50S ribosomal protein L30	rpmD	ns	-0.826378	1.3204	COG1841J
1244745	30S ribosomal protein S5	rpsE	-0.796934	-0.615085	1.34393	COG0098J
1244746	50S ribosomal protein L18	rplR	ns	-0.847879	1.18744	COG0256J
1244747	50S ribosomal protein L6	rplF	-0.886277	-0.624867	1.19751	COG0097J
1244748	30S ribosomal protein S8	rpsH	1.13378	-0.743289	1.51128	COG0096J
1244749	30S ribosomal protein S14	rpsN	-0.87528	-0.768066	1.11498	COG0199J
1244750	50S ribosomal protein L5	rplE	-0.947173	-0.715856	1.19634	COG0094J
1244751	50S ribosomal protein L24	rplX	ns	-0.85637	1.50126	COG0198J
1244752	50S ribosomal protein L14	rplN	ns	-0.817696	1.14347	COG0093J
1244754	50S ribosomal protein L29	rpmC	-0.860809	-0.86456	ns	COG0255J
1244755	50S ribosomal protein L16	rplP	-0.805536	-0.850118	1.06505	COG0197J
1244756	30S ribosomal protein S3	rpsC	-0.94999	-0.800532	ns	COG0092J
1244757	50S ribosomal protein L22	rplV	-0.826296	-0.749745	-0.883254	COG0091J
1244758	30S ribosomal protein S19	rpsS	-0.85674	-0.731257	ns	COG0185J
1244759	50S ribosomal protein L2	rplB	-0.860487	-0.794457	ns	COG0090J
1244760	50S ribosomal protein L23	rplW	-0.918882	-0.728245	1.15836	COG0089J
1244762	50S ribosomal protein L3	rplC	-0.946701	-0.817809	ns	COG0087J
1244763	30S ribosomal protein S10	rpsJ	-0.833461	-0.698454	ns	COG0051J
1244765	tRNA-dihydrouridine synthase A	-	-0.733858	-0.750082	1.471	COG0042J
1244770	hypothetical protein PM1423	-	-0.538573	ns	-0.353928	COG1883C
1244771	hypothetical protein PM1424	lysA	-0.87977	-0.795665	1.31918	COG0019E
1244774	RecQ	recQ	-0.855349	-0.841108	1.10722	COG0514L
1244776	shikimate 5-dehydrogenase	aroE	-0.768927	ns	1.43713	COG0169E
1244777	serine acetyltransferase	cysE	-0.789845	-0.940761	1.58571	COG1045E
1244779	preprotein translocase subunit SecB	secB	-0.769249	ns	1.75839	COG1952U
1244780	hypothetical protein PM1433	-	-0.577498	ns	1.71858	COG0607P
1244782	hypothetical protein PM1435	-	ns	-0.786722	1.6003	COG0433R
1244787	sn-glycerol-3-phosphate dehydrogenase subunit C	glpC	-0.726784	1.45103	-0.474337	COG0247C
1244788	anaerobic glycerol-3-phosphate dehydrogenase subunit B	glpB	ns	ns	-0.404793	COG3075E
1244794	hypothetical protein PM1447	tex	-0.831718	-0.753376	1.32191	COG3097S
1244795	hypothetical protein PM1448	-	-0.813405	-0.700565	1.29139	COG2183K
1244799	hypothetical protein PM1452	-	-0.908352	ns	3.21139	COG1584S
1244803	hypothetical protein PM1456	-	-0.46853	-0.792236	-0.444132	COG3839G
1244804	hypothetical protein PM1457	-	-0.501364	-0.695766	-0.313458	COG1840P
1244808	hypothetical protein PM1461	-	-0.76083	ns	2.15238	COG2855S
1244819	hypothetical protein PM1472	-	-0.504733	ns	1.43613	COG0431R
1244823	DNA gyrase subunit B	gyrB	ns	1.3567	1.45329	COG0187L
1244828	hypothetical protein PM1481	-	-0.529426	-0.507668	-0.512863	COG0640K
1244832	tRNA uridine 5-carboxymethylaminomethyl modification enzyme GidA	gidA	ns	ns	2.50171	COG0445D
1244833	glucose-inhibited division protein B	gidB	ns	-0.704547	2.59645	COG0357M
1244834	F0F1 ATP synthase subunit I	-	-0.840134	-0.807337	1.77942	COG3312C
1244835	F0F1 ATP synthase subunit A	atpB	ns	-0.807586	1.73193	COG0356C
1244836	F0F1 ATP synthase subunit C	atpE	-0.913008	-0.872132	1.55026	COG0636C
1244837	F0F1 ATP synthase subunit B	atpF	1.05528	-0.885572	1.54173	COG0711C
1244838	F0F1 ATP synthase subunit delta	atpH	ns	-0.861657	1.624	COG0712C
1244839	F0F1 ATP synthase subunit alpha	atpA	ns	-0.893229	1.42986	COG0056C
1244840	F0F1 ATP synthase subunit gamma	atpG	-0.886763	-0.914267	1.62447	COG0224C
1244842	F0F1 ATP synthase subunit epsilon	atpC	-0.868063	-0.868086	ns	COG0355C
1244843	cell developmental protein SirA	-	-0.625121	-0.819014	-0.739805	COG0425O
1244849	carbamoyl phosphate synthase small subunit	carA	-0.805762	ns	1.63257	COG0505EF
1244852	carbamoyl phosphate synthase large subunit	carB	-0.763341	-0.532023	1.45107	COG0458EF
1244859	hypothetical protein PM1512	lapB	-0.859714	ns	1.5181	COG2990S
1244869	hypothetical protein PM1522	-	-0.471246	-0.645689	ns	COG1853R
1244882	HpaI	hpaI	-0.629274	-0.665298	ns	COG3836G
1244888	hypothetical protein PM1541	hsdR	-0.957481	1.08359	1.20551	COG0610V
1244894	Hsp33-like chaperonin	hslO	-0.865375	1.17764	1.41734	COG1281O
1244895	CysQ	cysQ	ns	1.42819	1.65017	COG1218P
1244896	glucose-6-phosphate 1-dehydrogenase	zwf	ns	-0.849671	1.23252	COG0364G
1244901	6-phosphogluconate dehydrogenase	gnd	-0.820692	ns	1.33691	COG0362G
1244907	methionyl-tRNA formyltransferase	fmt	-0.851582	1.06002	1.29457	COG0223J
1244916	YfkJ	yfkJ	-0.470369	-0.550564	-0.667272	COG0394T
1244929	hypothetical protein PM1582	-	-0.627756	-0.819568	1.42176	COG0488R
1244939	hypothetical protein PM1592	napF	ns	-0.499428	2.10735	COG1145C
1244940	NapD	napD	ns	-0.524767	1.35167	COG3062P
1244941	nitrate reductase	napA	-0.857859	-0.807875	-0.762844	COG0243C
1244945	NapC	napC	ns	1.40091	-0.675318	COG3005C
1244947	organic solvent tolerance protein	-	-0.653624	-0.823677	-0.917758	COG1452M
1244950	hypothetical protein PM1603	-	-0.595749	-0.615629	-0.748124	-
1244957	tRNA pseudouridine synthase D	truD	-0.878643	-0.852566	1.49023	COG0585S
1244958	hypothetical protein PM1611	-	ns	-0.957652	1.2682	COG0790R
1244970	hypothetical protein PM1623	-	-0.51958	-0.63172	ns	-
1244980	hypothetical protein PM1633	-	-0.428038	-0.528944	-0.682861	-
1244983	hypothetical protein PM1636	-	-0.647971	ns	1.73986	COG3792S
1244993	hypothetical protein PM1646	-	-0.619995	ns	-0.703326	COG2390K
1244994	hypothetical protein PM1647	-	-0.422666	-0.787339	-0.492277	-
1244998	hypothetical protein PM1651	-	-0.504164	-0.469512	-0.451162	COG1638G
1245009	isoleucyl-tRNA synthetase	ileS	ns	ns	1.69137	COG0060J
1245010	lipoprotein signal peptidase	lspA	-0.790581	-0.679244	1.39096	COG0597MU
1245011	4-hydroxy-3-methylbut-2-enyl diphosphate reductase	ispH	-0.766361	-0.746411	1.46663	COG0761IM
1245015	hypothetical protein PM1668	-	-0.971618	ns	1.08555	COG0393S
1245019	hypothetical protein PM1672	-	-0.856436	1.29911	1.56616	COG1559R
1245020	thymidylate kinase	tdk	-0.829651	-0.956521	1.27144	COG0125F
1245022	hypothetical protein PM1675	-	ns	-0.821069	1.25745	COG0084L
1245039	delta-aminolevulinic acid dehydratase	hemB	-0.86332	1.22931	-0.881503	COG0113H
1245051	ClpB	clpB	-0.663272	ns	2.13572	COG0542O
1245061	hypothetical protein PM1714	-	-0.737	-0.909445	ns	COG1737K
1245063	NAD-dependent DNA ligase LigA	ligA	-0.83866	1.07707	1.55853	COG0272L
1245064	hypothetical protein PM1717	-	-0.575331	-0.616383	-0.631808	COG3468MU
1245075	DL-methionine transporter ATP-binding subunit	metN	ns	1.29609	3.00337	COG1135P
1245076	hypothetical protein PM1729	-	-0.878069	-0.779721	2.0954	COG2011P
1245078	D-fructose-6-phosphate amidotransferase	glmS	-0.78999	-0.72965	1.45267	COG0449M
1245083	DNA-directed RNA polymerase subunit beta'	rpoC	ns	-0.758399	-0.868985	COG0086K
1245085	50S ribosomal protein L7/L12	rplL	-0.890663	-0.810637	1.09596	COG0222J
1245086	50S ribosomal protein L10	rplJ	-0.87165	-0.838295	1.0905	COG0244J
1245093	elongation factor Tu	tuf	-0.918523	ns	1.25364	COG0050J
1245095	ATP-dependent protease ATP-binding subunit	hslU	-0.703177	ns	2.58119	COG1220O
1245102	DmsB	dmsB	-0.558017	1.2172	-0.196718	COG0437C
1245103	DmsC	dmsC	-0.380336	ns	-0.173763	COG3302R
1245104	twin-argninine leader-binding protein DmsD	-	-0.377613	ns	-0.28936	COG3381R
1245115	selenocysteine synthase	selA	-0.710729	1.30423	1.21028	COG1921E
1245121	hypothetical protein PM1774	-	-0.519342	-0.558866	-0.705837	COG3646S
1245126	hypothetical protein PM1779	-	-0.508712	-0.602618	-0.660394	-
1245130	hypothetical protein PM1783	-	-0.598159	-0.933822	-0.946252	COG4823V
1245133	hypothetical protein PM1786	-	-0.612387	ns	ns	COG3086T
1245138	hypothetical protein PM1791	-	-0.60745	-0.916409	1.09554	COG1292M
1245140	TorA	torA	-0.759728	ns	-0.553208	COG0243C
1245141	chaperone protein TorD	torD	-0.726755	ns	-0.537026	COG3381R
1245147	hypothetical protein PM1800	-	-0.809079	1.35274	2.47836	COG3084S
1245148	DsbA	dsbA	ns	ns	2.18792	COG0526OC
1245150	tRNA (uracil-5-)-methyltransferase	trmA	-0.823512	ns	1.67316	COG2265J
1245153	bifunctional N-acetylglucosamine-1-phosphate uridyltransferase/glucosamine-1-phosphate acetyltransferase	glmU	1.16675	1.16648	1.36843	COG1207M
1245163	recombination regulator RecX	recX	-0.537939	-0.778419	6.43528	COG2137R
1245164	recombinase A	recA	ns	ns	9.95801	COG0468L
1245171	hypothetical protein PM1824	-	-0.391669	-0.561167	ns	COG0577V
1245177	DNA mismatch repair protein	mutS	-0.869527	-0.778651	1.49529	COG0249L
1245180	coproporphyrinogen III oxidase	hemN	-0.835765	-0.756422	-0.903795	COG0635H
1245183	hypothetical protein PM1836	rsuA_2	ns	ns	1.79752	COG0564J
1245184	ATP-dependent helicase HepA	hepA	-0.771494	-0.768138	1.69274	COG0553KL
1245200	hypothetical protein PM1853	-	ns	-0.739587	1.24936	COG0247C
1245205	hypothetical protein PM1858	-	-0.439835	ns	-0.650003	COG1145C
1245219	CTP synthetase	pyrG	-0.737579	-0.825994	1.43952	COG0504F
1245223	ribonuclease PH	rph	1.12236	1.3065	1.77622	COG0689J
1245227	hypothetical protein PM1880	-	1.11342	ns	1.37867	COG0042J
1245229	hypothetical protein PM1882	-	-0.495222	-0.607191	-0.614906	COG0402FR
1245232	nucleoid-associated protein NdpA	-	-0.845406	-0.958095	1.34463	COG3081R
1245233	hypothetical protein PM1886	-	-0.774411	-0.90302	1.31935	COG2913J
1245234	CpxR	cpxR	ns	ns	1.69813	COG0745TK
1245239	hypothetical protein PM1892	-	-0.645345	-0.832722	1.1742	COG2217P
1245243	gamma-glutamyl kinase	proB	-0.84938	1.12422	1.47486	COG0263E
1245244	hypothetical protein PM1897	-	-0.418691	-0.850837	ns	-
1245246	phosphatidylserine decarboxylase	psd	-0.82877	1.1808	1.40756	COG0688I
1245247	adenosylmethionine--8-amino-7-oxononanoate transaminase	bioA	ns	-0.793366	1.71107	COG0161H
1245248	8-amino-7-oxononanoate synthase	bioF	ns	ns	2.05955	COG0156H
1245258	hypothetical protein PM1911	-	-0.793807	ns	1.73614	COG1399R
1245262	acyl carrier protein S-malonyltransferase	fabD	1.08264	ns	1.3329	COG0331I
1245263	3-ketoacyl-(acyl-carrier-protein) reductase	fabG	1.0895	ns	1.29014	COG1028IQR
1245266	hypothetical protein PM1919	-	-0.585809	1.24179	-0.498148	COG4714S
1245268	ATP-dependent RNA helicase RhlB	rhlB	-0.732844	-0.833217	1.06502	COG0513LKJ
1245269	hypothetical protein PM1922	-	-0.809661	-0.70854	1.16917	COG0799S
1245270	SPOUT methyltransferase superfamily protein	-	-0.703756	-0.682712	ns	COG1576S
1245272	RodA	rodA	ns	-0.726637	1.22519	COG0772D
1245275	hypothetical protein PM1928	-	ns	ns	1.69917	COG2921S
1245276	lipoyltransferase	lipB	-0.740704	-0.682567	1.49285	COG0321H
1245277	lipoyl synthase	lipA	-0.758772	ns	1.49839	COG0320H
1245281	hypothetical protein PM1934	-	-0.550209	-0.585013	-0.652268	-
1245295	hypothetical protein PM1948	-	-0.917149	-0.657131	1.94584	COG0582L
1245296	hypothetical protein PM1949	-	-0.740129	-0.717172	1.2732	COG0582L
1245298	excinuclease ABC subunit A	uvrA	-0.781811	ns	2.57297	COG0178L
1245299	SodC	sodC	-0.536561	-0.746663	1.53666	COG2032P
1245302	hypothetical protein PM1955	mreB	-0.68005	-0.671211	ns	COG1077D
1245303	hypothetical protein PM1956	mreC	ns	ns	1.54056	COG1792M
1245308	3-isopropylmalate dehydrogenase	leuB	-0.541098	-0.654448	ns	COG0473CE
1245314	DNA-binding transcriptional activator GutM	gutM	-0.553976	-0.685404	-0.618976	COG4578K
1245315	sorbitol-6-phosphate dehydrogenase	-	-0.637264	-0.774978	-0.759152	COG1028IQR
1245316	glucitol/sorbitol-specific PTS system component IIA	-	-0.447398	-0.794004	-0.497191	COG3731G
1245317	hypothetical protein PM1970	-	-0.525824	ns	-0.246601	COG3732G
1245318	hypothetical protein PM1971	-	-0.429563	ns	-0.178555	COG3730G
1245320	hypothetical protein PM1973	-	-0.549152	-0.72867	1.1243	COG2321R
1245322	trigger factor	tig	-0.897442	-0.86313	1.61297	COG0544O
1245324	ATP-dependent protease ATP-binding subunit	clpX	ns	ns	1.32145	COG1219O
1245325	hypothetical protein PM1978	lon	-0.791127	ns	1.80846	COG0466O
1245326	hypothetical protein PM1979	-	ns	ns	1.69414	COG0760O
1245328	hypothetical protein PM1981	-	-0.422375	-0.565104	-0.451012	COG0842V
1245329	hypothetical protein PM1982	-	ns	ns	-0.261544	COG0842V, COG1131V
1245331	30S ribosomal protein S2	rpsB	-0.911155	-0.867296	1.27652	COG0052J
1245333	uridylate kinase	pyrH	1.16921	-0.895758	1.81815	COG0528F
1245336	hypothetical protein PM1989	-	ns	1.10208	1.47697	COG0020I
1245339	hypothetical protein PM1992	-	-0.825193	-0.820761	1.33042	COG4775M
1245340	Skp	skp	1.21395	1.41854	1.85901	COG2825M
1245341	UDP-3-O-	lpxD	-0.766171	-0.785411	1.22763	COG1044M
1245342	FabZ	fabZ	ns	-0.865393	1.38307	COG0764I
1245353	hypothetical protein PM2006	-	-0.766602	-0.660656	ns	COG0457R
1245354	hypothetical protein PM2007	-	-0.811686	ns	1.50607	COG0820R
1245355	hypothetical protein PM2008	-	-0.508532	-0.670781	1.58121	COG3063NU
1245358	histidyl-tRNA synthetase	hisS	ns	-0.813659	1.6128	COG0124J
1245362	30S ribosomal protein S16	rpsP	-0.868996	-0.768054	1.05971	COG0228J
* Ratio of treatment/control normalized intensities
ns: no significant change in gene expression with sub-MIC antibiotic
